# Supplementary material for: Roles for mycobacterial DinB2 in frameshift and substitution mutagenesis
Source: eLife. 2023 May 4;12:e83094. doi: 10.7554/eLife.83094 (PMC10159617; doi:10.7554/eLife.83094)
Supplement: Figure 1—source data 1. [file elife-83094-fig1-data1.zip]

Archive with 51 entries (41 files):
- Fig 1/
- Fig 1/.DS_Store
- __MACOSX/Fig 1/._.DS_Store
- Fig 1/Fig 1 source data.zip
- __MACOSX/Fig 1/._Fig 1 source data.zip
- Fig 1/1A/
- Fig 1/1G/
- Fig 1/1E/
- Fig 1/1D/
- Fig 1/Fig 1/
- __MACOSX/Fig 1/._Fig 1
- Fig 1/1A/Fig1A no labels.tif
- __MACOSX/Fig 1/1A/._Fig1A no labels.tif
- Fig 1/1A/.DS_Store
- __MACOSX/Fig 1/1A/._.DS_Store
- Fig 1/1A/Fig1A labels.tif
- __MACOSX/Fig 1/1A/._Fig1A labels.tif
- Fig 1/1G/Fig IG label.pdf
- __MACOSX/Fig 1/1G/._Fig IG label.pdf
- Fig 1/1G/.DS_Store
- __MACOSX/Fig 1/1G/._.DS_Store
- Fig 1/1G/Fig IG no label.jpg
- __MACOSX/Fig 1/1G/._Fig IG no label.jpg
- Fig 1/1E/.DS_Store
- __MACOSX/Fig 1/1E/._.DS_Store
- Fig 1/1E/Fig 1E no labels.tif
- __MACOSX/Fig 1/1E/._Fig 1E no labels.tif
- Fig 1/1E/Fig 1E labels.tif
- __MACOSX/Fig 1/1E/._Fig 1E labels.tif
- Fig 1/1D/.DS_Store
- __MACOSX/Fig 1/1D/._.DS_Store
- Fig 1/1D/Fig 1D labels.pdf
- __MACOSX/Fig 1/1D/._Fig 1D labels.pdf
- Fig 1/1D/Fig 1D no labels.jpg
- __MACOSX/Fig 1/1D/._Fig 1D no labels.jpg
- Fig 1/Fig 1/.DS_Store
- __MACOSX/Fig 1/Fig 1/._.DS_Store
- Fig 1/Fig 1/1A/
- Fig 1/Fig 1/1G/
- Fig 1/Fig 1/1E/
- Fig 1/Fig 1/1D/
- Fig 1/Fig 1/1A/Fig1A.tif
- __MACOSX/Fig 1/Fig 1/1A/._Fig1A.tif
- Fig 1/Fig 1/1A/Fig1A.tif.zip
- Fig 1/Fig 1/1G/Figure 1G source data.zip
- __MACOSX/Fig 1/Fig 1/1G/._Figure 1G source data.zip
- Fig 1/Fig 1/1E/Figure 1E source file.zip
- Fig 1/Fig 1/1E/1E raw gel annotated.tif
- __MACOSX/Fig 1/Fig 1/1E/._1E raw gel annotated.tif
- Fig 1/Fig 1/1D/Figure 1D-source data.zip
- __MACOSX/Fig 1/Fig 1/1D/._Figure 1D-source data.zip
