# Supplementary material for: Roles for mycobacterial DinB2 in frameshift and substitution mutagenesis
Source: eLife. 2023 May 4;12:e83094. doi: 10.7554/eLife.83094 (PMC10159617; doi:10.7554/eLife.83094)
Supplement: Figure 1—figure supplement 1—source data 1. [file elife-83094-fig1-figsupp1-data1.zip]

Archive with 7 entries (6 files):
- Fig1-fig supp 1 source gel data/
- Fig1-fig supp 1 source gel data/.DS_Store
- __MACOSX/Fig1-fig supp 1 source gel data/._.DS_Store
- Fig1-fig supp 1 source gel data/Fig 1A source data no labels.jpg
- __MACOSX/Fig1-fig supp 1 source gel data/._Fig 1A source data no labels.jpg
- Fig1-fig supp 1 source gel data/1A western annotated.pdf
- __MACOSX/Fig1-fig supp 1 source gel data/._1A western annotated.pdf
