# Supplementary material for: Roles for mycobacterial DinB2 in frameshift and substitution mutagenesis
Source: eLife. 2023 May 4;12:e83094. doi: 10.7554/eLife.83094 (PMC10159617; doi:10.7554/eLife.83094)
Supplement: Figure 3—source data 1. [file elife-83094-fig3-data1.zip]

Archive with 11 entries (8 files):
- Fig 3/
- Fig 3/.DS_Store
- __MACOSX/Fig 3/._.DS_Store
- Fig 3/3A source file/
- Fig 3/3B source file/
- Fig 3/3A source file/Figure 3A source file no label.tiff
- __MACOSX/Fig 3/3A source file/._Figure 3A source file no label.tiff
- Fig 3/3A source file/.DS_Store
- __MACOSX/Fig 3/3A source file/._.DS_Store
- Fig 3/3B source file/Fig 3B no label.tiff
- __MACOSX/Fig 3/3B source file/._Fig 3B no label.tiff
