# Supplementary material for: Roles for mycobacterial DinB2 in frameshift and substitution mutagenesis
Source: eLife. 2023 May 4;12:e83094. doi: 10.7554/eLife.83094 (PMC10159617; doi:10.7554/eLife.83094)
Supplement: Figure 4—source data 1. [file elife-83094-fig4-data1.zip]

Archive with 13 entries (10 files):
- Fig 4/
- Fig 4/.DS_Store
- __MACOSX/Fig 4/._.DS_Store
- Fig 4/4B/
- Fig 4/4A/
- Fig 4/4B/Fig 4B label.tif
- __MACOSX/Fig 4/4B/._Fig 4B label.tif
- Fig 4/4B/Fig 4B no label.tiff
- __MACOSX/Fig 4/4B/._Fig 4B no label.tiff
- Fig 4/4A/Fig 4A  no label.tiff
- __MACOSX/Fig 4/4A/._Fig 4A  no label.tiff
- Fig 4/4A/Fig 4A  labels.tif
- __MACOSX/Fig 4/4A/._Fig 4A  labels.tif
