# Supplementary material for: Roles for mycobacterial DinB2 in frameshift and substitution mutagenesis
Source: eLife. 2023 May 4;12:e83094. doi: 10.7554/eLife.83094 (PMC10159617; doi:10.7554/eLife.83094)
Supplement: Figure 4—figure supplement 1—source data 1. [file elife-83094-fig4-figsupp1-data1.zip]

Archive with 15 entries (10 files):
- Fig4-fig supp 1/
- Fig4-fig supp 1/.DS_Store
- __MACOSX/Fig4-fig supp 1/._.DS_Store
- Fig4-fig supp 1/Fig4-fig supp 1A/
- Fig4-fig supp 1/Fig4-fig supp 1B/
- Fig4-fig supp 1/Fig4-fig supp 1C/
- Fig4-fig supp 1/Fig4-fig supp 1D/
- Fig4-fig supp 1/Fig4-fig supp 1A/Fig 4-fig supp 1A no label.tif
- __MACOSX/Fig4-fig supp 1/Fig4-fig supp 1A/._Fig 4-fig supp 1A no label.tif
- Fig4-fig supp 1/Fig4-fig supp 1B/Fig 4-fig supp 1B no label.tif
- __MACOSX/Fig4-fig supp 1/Fig4-fig supp 1B/._Fig 4-fig supp 1B no label.tif
- Fig4-fig supp 1/Fig4-fig supp 1C/Fig 4-fig supp 1C no label.tif
- __MACOSX/Fig4-fig supp 1/Fig4-fig supp 1C/._Fig 4-fig supp 1C no label.tif
- Fig4-fig supp 1/Fig4-fig supp 1D/Fig 4-fig supp 1D no label.tif
- __MACOSX/Fig4-fig supp 1/Fig4-fig supp 1D/._Fig 4-fig supp 1D no label.tif
