# Supplementary material for: Roles for mycobacterial DinB2 in frameshift and substitution mutagenesis
Source: eLife. 2023 May 4;12:e83094. doi: 10.7554/eLife.83094 (PMC10159617; doi:10.7554/eLife.83094)
Supplement: Figure 5—source data 1. [file elife-83094-fig5-data1.zip]

Archive with 23 entries (18 files):
- Fig 5/
- Fig 5/5I/
- Fig 5/5A/
- Fig 5/5H/
- Fig 5/.DS_Store
- __MACOSX/Fig 5/._.DS_Store
- Fig 5/5D/
- Fig 5/5I/Fig 5I  labels.tif
- __MACOSX/Fig 5/5I/._Fig 5I  labels.tif
- Fig 5/5I/Fig 5I no label.tif
- __MACOSX/Fig 5/5I/._Fig 5I no label.tif
- Fig 5/5A/Fig 5A no labels.tif
- __MACOSX/Fig 5/5A/._Fig 5A no labels.tif
- Fig 5/5A/Fig 5A labels.tif
- __MACOSX/Fig 5/5A/._Fig 5A labels.tif
- Fig 5/5H/Fig 5H  label.tif
- __MACOSX/Fig 5/5H/._Fig 5H  label.tif
- Fig 5/5H/Fig 5H no label.tif
- __MACOSX/Fig 5/5H/._Fig 5H no label.tif
- Fig 5/5D/Fig 5D  no label.tif
- __MACOSX/Fig 5/5D/._Fig 5D  no label.tif
- Fig 5/5D/Fig 5D label.pdf
- __MACOSX/Fig 5/5D/._Fig 5D label.pdf
