# Supplementary material for: Roles for mycobacterial DinB2 in frameshift and substitution mutagenesis
Source: eLife. 2023 May 4;12:e83094. doi: 10.7554/eLife.83094 (PMC10159617; doi:10.7554/eLife.83094)
Supplement: Figure 6—source data 1. [file elife-83094-fig6-data1.zip]

Archive with 14 entries (10 files):
- Fig 6/
- Fig 6/6A/
- Fig 6/.DS_Store
- __MACOSX/Fig 6/._.DS_Store
- Fig 6/6B/
- Fig 6/6C/
- Fig 6/6A/Fig 6A no label.tiff
- __MACOSX/Fig 6/6A/._Fig 6A no label.tiff
- Fig 6/6B/Fig 6B no label.tiff
- __MACOSX/Fig 6/6B/._Fig 6B no label.tiff
- Fig 6/6C/Fig 6C labels.tif
- __MACOSX/Fig 6/6C/._Fig 6C labels.tif
- Fig 6/6C/Fig 6C no label.tif
- __MACOSX/Fig 6/6C/._Fig 6C no label.tif
